# Supplementary material for: CD163-Mediated Small-Vessel Injury in Alzheimer’s Disease: An Exploration from Neuroimaging to Transcriptomics
Source: Int J Mol Sci. 2024 Feb 14;25(4):2293. doi: 10.3390/ijms25042293 (PMC10888773; doi:10.3390/ijms25042293)
Supplement: Supplementary file 1 [file ijms-25-02293-s001.zip]

Archive with 1 entries (1 files):
- ijms-2842076-supplementary.pdf
